# Supplementary material for: Seizure as the clinical presentation of massive pulmonary embolism: Case report and literature review
Source: Front Med (Lausanne). 2022 Nov 21;9:980847. doi: 10.3389/fmed.2022.980847 (PMC9721361; doi:10.3389/fmed.2022.980847)
Supplement: Supplementary Table 1 — Summary of patients' demographics and characteristics for the published cases of PE with seizure. [file Table_1.XLSX]

## Sheet: Sup table
No	Year	Journal	Author	Age/Gender	Type of seizure	Other complaint/symptom	Hemodynamic status at admission	Hypotension	Blood pressure (mmHg)	Heart rate (bpm)	Hypoxia	Pulse oximetry (%RA)	CA/PEA	History of seizure	Risk factor of PE	D-dimer	ECG	UCG	Confirmation of PE	Neurologic studies of brain	anticoagulant therapy	thrombolytic therapy	interventional treatment	Surgical treatment	Antiepileptic therapy	Outcome	Day of out-hospital/death
1	this case			64∕F	Generalized	TLOC, urinary incontinence	HS	No	120/74	90	No	98	Yes	No	DVT	>20ug/ml	Sinus rhythm; inversion of T-waves in II, III, aVF and V1-V4; depression of ST segment	Moderate tricuspid valve regurgitation (302cm/s); pulmonary artery systolic pressure (41mmHg)	CTPA	CT, MRI, EEG	LMWH, Rivaroxaban	No	Yes	No	Levetiracetam	Survival	1 month
2	2021	Eur J Intern Med	Hu et al.	66∕F	Generalized	Chest tightness	HUS	Yes	85/40	77	Yes	92	No	No	Hyperlipidemia	2520ng/ml	not reported	D sign (compressed LV, abnormal septal shape); dilated RV	CTPA	CT	Rivaroxaban	rt-PA	No	No	Valprote	Survival	10 days
3	2017	Case Rep Pulmonol	Pourashid et al.	38∕F	Generalized	TLOC, urinary incontinence, SOB, palpitation	HS	No	not reported	Tachycardic	Yes	94	No	Yes	DVT, Depomedroxy progesterone injection, morbid obesity, sedentary lifestyle	not reported	not reported	not reported	CTPA	EEG	Lovenox	No	No	No	Yes	Survival	7 days
4	2016	Acta Cardiol Sin	Lu et al.	21∕M	Generalized	SOB, palpitation, TLOC, salivation	HS	No	137/84	122	No	95	No	No	DVT, APS	1160ng/ml	Sinus tachycardia; right axis deviation; inversion of T-wave in V1-V5	Dilation of RV and RA; D-shaped left ventricle; hypokinesis of RV free wall motion; moderate-to-severe tricuspid regurgitation with pulmonary artery systolic pressure (82 mmHg)	CTPA	not reported	Heparin, Warfarin	No	No	No	No	Survival	not reported
5	2016	J Pak Med Assoc	Hashmani et al.	38∕M	Generalized	chest pain, SOB	HUS	Yes	80/40	130	Yes	not reported	No	No	DVT, Recent surgery (left femur fracture)	not reported	Sinus tachycardia; RBBB; S1Q3T3 pattern	Severely dilated RV; severely reduced systolic function; McConnell's sign	CTPA	CT	Heparin, Rivaroxaban	rt-PA	No	No	No	Survival	4 days
6	2016	Chest	Nyquist et al.	19∕M	Generalized	not reported	HS	Yes	95/58	113	Yes	87	Yes	No	DVT	3.28ng/ml	Right ventricular strain; S1Q3T3 pattern	RV dilatation and poor function	EKG, UCG	CT, EEG	No	PA	No	No	No	Survival	12 days
7	2015	J Obstet Gynaecol	Ching et al.	33∕F	Generalized	Postpartum haemorrhage, unresponsive	HUS	Yes	not reported	not reported	Yes	not reported	Yes	No	Pregnancy(vaginal delivery), Postpartum haemorrhage(misoprostol and oxytocin)	not reported	not reported	Dilation of RA and RV; severe tricuspid regurgitation and pulmonary hypertension; RV dysfunction; an echodense lesion in the pulmonary artery	UCG	MRI	Warfarin	Yes	No	Yes	Levetiracetam	Survival	22 days
8	2014	J Korean Soc Emerg Med	Park et al.	25∕M	Generalized	SOB, dyspnea, dizziness	HS	No	100/60	102	Yes	89	No	No	DVT, sedentary lifestyle	2.43ug/ml	Inversion of T-wave in V1-4, I, III and aVF; suspected S1Q3T3 pattern	D-shaped left ventricle	CTPA	MRI, EEG	Warfarin	No	No	No	No	Survival	9 days
9	2014	J Korean Soc Emerg Med	Park et al.	59∕M	Generalized	not reported	HUS	Yes	80/40	118	Yes	89	No	No	DVT	41.03ug/ml	Right axis deviation; deep S1,2,3; S1Q3T3 pattern	D-shaped left ventricle; RV enlargement	CTPA	EEG	Heparin, Warfarin	No	No	No	No	Survival	10 days
10	2014	J Emerg Med	Volz et al.	76∕M	Focal	unresponsive	HS	No	110/74	114	Yes	92	No	Yes	Hyperlipidemia	>1000ng/ml	Sinus tachycardia; S1T3 pattern	Hyperdynamic LV with pulmonary artery pressure(57mmHg); severely dilatated of RV with slightly reduced ejection fraction	CTPA	CT, EEG	Enoxaparin	No	No	No	No	Survival	not reported
11	2013	Am J Emerg Med	Kinura et al.	87∕F	Generalized	chest discomfort	HS	No	not reported	not reported	Yes	87.2mmHg	No	No	DVT, Prolonged immobility	>10ug/ml	not reported	not reported	CTPA	CT, MRI, EEG	Heparin, warfarin	No	No	No	No	Survival	not reported
12	2013	Chin Med J (Engl)	Wang et al.	51∕F	Focal	TLOC, urinary and fecal incontinence	HS	No	110/70	Tachycardic	No	not reported	No	No	No	1018ug/ml	Sinus tachycardia	Elevated pulmonary artery pressure with normal left and right ventricles	CTPA	CT, MRI, EEG	LMWH, Warfarin	Urokinase	No	No	No	Survival	18 days
13	2012	Rev Med Interne	Lam et al.	37∕F	Generalized	TLOC	HS	No	not reported	110	No	98	No	No	Smoking	1467ng/ml	Sinus tachycardia	Pulmonary arterial pressure systolic(28 mmHg); highlighted foramen permeable oval (FOP) significant in the basal and massive state under Valsalva maneuver	CTPA	CT	Enoxaparin	No	No	No	No	Survival	10 days
14	2009	Emerg Med J	Shah et al.	20∕F	Generalized	SOB	HS	No	141/88	121	Yes	95	Yes	No	Protein S deficiency	not reported	Sinus tachycardia	Consistent with PE	UCG	not reported	LMWH	Yes	No	No	No	Death	2 hours
15	2009	Seizure	Meyer et al.	50∕M	Generalized	syncope	HS	No	160/80	Normocardic	Yes	100	Yes	No	No	Positive	Sinus tachycardia	Elevated pulmonary artery pressures	V/P scan	CT, MRI	Heparin	No	No	No	No	Death	1 days
16	2008	J Emerg Med (Taiwan)	Chen et al.	50∕M	Generalized	not reported	HUS	Yes	not reported	not reported	not reported	not reported	Yes	not reported	not reported	not reported	not reported	not reported	not reported	not reported	not reported	Yes	No	No	No	Survival	26 days
17	2004	Eur J Emerg Med	Kupnik et al.	69∕M	Generalized	TLOC, incontinence	HUS	Yes	90/60	120	Yes	80-85	No	No	Hyperlipidemia	3.5ug/ml	Sinus tachycardia; S wave in I; incomplete RBBB; ascendent ST segment in V4-V6; negative deflection of T wave in III	not reported	Not reported	not reported	Not reported	Not reported	Not reported	Not reported	Not reported	Not reported	Not reported
18	1997	Chest	Marine et al.	33∕M	Generalized	confused, urinary and fecal incontinence, mild left-sided hyperreflexia	HS	No	not reported	Tachycardic	Yes	88	No	No	DVT, Recent surgery(Appendectomy)	not reported	not reported	Dilated and hypokinetic RV with preserved apical systolic function (McConnell's sign)	pulmonary artery angiogram	CT, MRI, EEG	Heparin, Warfarin	t-PA	No	No	No	Survival	10 days
19	1997	Chest	Marine et al.	34∕F	Generalized	dyspnea, fecal incontunence	HUS	Yes	not reported	not reported	Yes	not reported	Yes	No	DVT, Oral contraception, Family history	not reported	Strain on the right side of the heart	Strain on the right side of the heart	pulmonary artery angiogram	CT, LP	Heparin	Urokinase	No	Yes	No	Survival	18 days
20	1995	Circulation	Fred et al.	37∕M	Generalized	syncope, urinary incontinence, dizziness, SOB	HS	No	105/70	115	Yes	89	Yes	No	No	not reported	Sinus tachycardia; prolonged QT; anterior T-wave changes consistent with ischemia or acute right heart strain	not reported	Autopsy	not reported	No	t-PA	No	No	No	Death	11 hours
21	1967	Arch Intern Med	Fred et al.	61∕M	Focal	headache, chest pain, right-sided weakness	HUS	Yes	SBP40	undetetable	Yes	not reported	Yes	No	DVT	not reported	Q waves in III and AVF; inverted waves in II, III and AVF; flat or inverted waves in all precordial leads	not reported	Autopsy	Autopsy	No	No	No	No	No	Death	1 day
22	1963	Postgrad Med J	Hamilton et al.	60∕F	Generalized	TLOC, slurred speech, right-sided hemiparesis	HS	No	200/100	not reported	No	not reported	No	No	DVT	not reported	not reported	not reported	Autopsy	LP	No	No	No	No	Phenobarbitone	Death	10 days
23	1963	Postgrad Med J	Hamilton et al.	67∕M	Generalized	unconscious, aphasic, right-sided hemiparesis	HS	No	170/95	not reported	No	not reported	No	No	DVT	not reported	not reported	not reported	Autopsy	LP, Autopsy	No	No	No	No	Phenobarbitone	Death	8 days
