# Supplementary material for: Seizure as the clinical presentation of massive pulmonary embolism: Case report and literature review
Source: Front Med (Lausanne). 2022 Nov 21;9:980847. doi: 10.3389/fmed.2022.980847 (PMC9721361; doi:10.3389/fmed.2022.980847)
Supplement: Supplementary Table 2 — The etiologies and predisposing factors of PE. [file Table_2.XLSX]

## Sheet: The etiologies and RF of PE
The etiologies of PE	The predisposing factors of PE
	Hereditary Risk Factors	Environmental factors
		Strong risk factors (OR >10)	Moderate risk factors (OR 2–9)	Weak risk factors (OR <2)
Thromboembolism	Antithrombin deficiency	Fracture of lower limb	Arthroscopic knee surgery	Bed rest >3 days
Air embolism	Protien S deficiency	Hospitalization for heart failure or atrial fibrillation/flutter (within previous 3 months)	Autoimmune diseases	Diabetes mellitus
Fat embolism	Protien C deficiency	Hip or knee replacement	Blood transfusion	Arterial hypertension
Amniotic Fluid Embolism	Activated protein C (APC) resistance	Major trauma	Central venous lines	Immobility due to sitting (e.g. prolonged car or air travel)
Septic embolism	Factor XII deficiency	Myocardial infarction (within previous 3 months)	Intravenous catheters and leads	Increasing age
Foreign-material pulmonary embolism	Plasminogen deficiency	Previous VTE	Chemotherapy	Laparoscopic surgery (e.g. cholecystectomy)
Tumour embolism	Plasminogen dysplasia	Spinal cord injury	Congestive heart failure or respiratory failure	Obesity
	Abnormal thrombomodulin		Erythropoiesis-stimulating agents	Pregnancy
	Excess Plasminogen activator inhibitor		Hormone replacement therapy (depends on formulation)	Varicose veins
	Mutation of Factor V Leiden		In vitro fertilization
	Genetic mutation of prothrombin20210A		Oral contraceptive therapy
			Post-partum period
			Infection (specifically pneumonia, urinary tract infection, and HIV)
			Inflammatory bowel disease
			Cancer (highest risk in metastatic disease)
			Paralytic stroke
			Superficial vein thrombosis
			Thrombophilia
